# Supplementary material for: Structural Insights and Docking Analysis of Adamantane-Linked 1,2,4-Triazole Derivatives as Potential 11β-HSD1 Inhibitors
Source: Molecules. 2021 Sep 2;26(17):5335. doi: 10.3390/molecules26175335 (PMC8433897; doi:10.3390/molecules26175335)
Supplement: Supplementary file 1 [file molecules-26-05335-s001.zip]

Archive with 1 entries (1 files):
- molecules-1335659-supplementary.pdf
